# Supplementary material for: Early surgical and oncological outcomes during adoption of a single port VATS lung resection in a tertiary cancer center: a retrospective analysis
Source: J Cardiothorac Surg. 2022 Mar 2;17:26. doi: 10.1186/s13019-022-01777-y (PMC8890027; doi:10.1186/s13019-022-01777-y)
Supplement: Supplementary file 1 — Additional file 1A, B. Intra-operative educational video showing a right spVATS middle lobectomy and mediastinal lymphadenectomy. [file 13019_2022_1777_MOESM1_ESM.zip]

Archive with 2 entries (2 files):
- 13019_2022_1777_MOESM1A_ESM.mov
- 13019_2022_1777_MOESM1B_ESM.mov
